# Supplementary material for: Antioxidant Capacity and Polyphenolic Profile of Extractable and Non-Extractable Fractions of Traditional Mediterranean Diet Recipes from Different Regions
Source: Antioxidants (Basel). 2026 Mar 18;15(3):377. doi: 10.3390/antiox15030377 (PMC13023574; doi:10.3390/antiox15030377)
Supplement: Supplementary file 1 [file antioxidants-15-00377-s001.zip]

Archive with 1 entries (1 files):
- antioxidants-4168478-supplementary.pdf
